# Supplementary material for: A three-dimensional model of the human blood-brain barrier to analyse the transport of nanoparticles and astrocyte/endothelial interactions
Source: F1000Res. 2016 Jan 21;4:1279. Originally published 2015 Nov 17. [Version 2] doi: 10.12688/f1000research.7142.2 (PMC4732555; doi:10.12688/f1000research.7142.2)
Supplement: Raw data for the statements made in the Results ‘Phenotype of human astrocytes in 3D gels’ — Percentage of TE7- and GFAP- positive cells in Human astrocyte 2D and 3D cultures after 7 days ( Sreekanthreddy et al., 2015a). [file f1000research-4-8385-s0000.tgz]

Archive with 1 entries (1 files):
- 5c939405-6815-4815-a77c-409e10042bdd_GFAP_and_TE7-expression_-Results_paragraph-1.xlsx
