# Supplementary material for: A three-dimensional model of the human blood-brain barrier to analyse the transport of nanoparticles and astrocyte/endothelial interactions
Source: F1000Res. 2016 Jan 21;4:1279. Originally published 2015 Nov 17. [Version 2] doi: 10.12688/f1000research.7142.2 (PMC4732555; doi:10.12688/f1000research.7142.2)
Supplement: Raw data for the statements made in the Results ‘Phenotype of human astrocytes in 3D gels’ — Percentage of TE7- and GFAP- positive cells in Human astrocyte 2D and 3D cultures after 7 days ( Sreekanthreddy et al., 2015a). [file f1000research-4-8385-s0000.tgz › 5c939405-6815-4815-a77c-409e10042bdd_GFAP_and_TE7-expression_-Results_paragraph-1.xlsx]

## Sheet: GFAP, TE7. 
Cell number in millions
	Day-1	Day-8, 2D HA	Day-8, 3D HA
Experiment 1	0.2	1.38134	0.214154
Experiment 2	0.2	1.51903	0.242314
Experiment 3	0.2	1.36687	0.221793
Experiment 4	0.2	1.73278	0.165235
The difference between 2D-astrocytes and 3D‑astrocytes is significant. P=0.0009, paired t-test, n=4)
TE7 positive cells in Human astrocyte cultures
	Day 0	After 7 days in 2D cultures	After 7 days in 3D cultures
Experiment 1	1.8	4.1	4.95
Experiment 2	1.7	6.4	7.87
Experiment 3	2.8	5.8	6.2
In 2D cultures percentage of TE7 positive cells was increased by ~2.7 times. Paired t-test, P=0.04278, n=3
In 3D cultures, the percentage of TE7 positive cells was increased by ~2.7 times. Paired t-test, P=0.04834, n=3
Percentage GFAP positive cells
	Day 0	After 7 days in 2D cultures	After 7 days in 3D cultures
Experiment 1	29.2	16.58	28.7
Experiment 2	46.9	23.31	43.66
Experiment 3	36.08	19.14	34.32
Over this period the percentage of GFAP+ cells was unchanged in the 3D gels ( P=0.1466), while the percentage in monolayer cultures fell from 39% to 20% (P=0.0309).
