# Supplementary material for: A three-dimensional model of the human blood-brain barrier to analyse the transport of nanoparticles and astrocyte/endothelial interactions
Source: F1000Res. 2016 Jan 21;4:1279. Originally published 2015 Nov 17. [Version 2] doi: 10.12688/f1000research.7142.2 (PMC4732555; doi:10.12688/f1000research.7142.2)
Supplement: Raw data for aquaporin-4 expression (Figure 3) — AQP4 levels tested through flow cytometry and in-situ gel imaging analysis with results from paired t-tests ( Sreekanthreddy et al., 2015b). [file f1000research-4-8385-s0001.tgz]

Archive with 1 entries (1 files):
- a66ec331-3fdf-4d63-a57c-542f61e95c82_Aquaporin-4_expression-Fig3.xlsx
