# Supplementary material for: A three-dimensional model of the human blood-brain barrier to analyse the transport of nanoparticles and astrocyte/endothelial interactions
Source: F1000Res. 2016 Jan 21;4:1279. Originally published 2015 Nov 17. [Version 2] doi: 10.12688/f1000research.7142.2 (PMC4732555; doi:10.12688/f1000research.7142.2)
Supplement: Raw data for aquaporin-4 expression (Figure 3) — AQP4 levels tested through flow cytometry and in-situ gel imaging analysis with results from paired t-tests ( Sreekanthreddy et al., 2015b). [file f1000research-4-8385-s0001.tgz › a66ec331-3fdf-4d63-a57c-542f61e95c82_Aquaporin-4_expression-Fig3.xlsx]

## Sheet: AQP4
Figure 3: AQP4 flow cytometry analysis
	No antibody control	AQP4 in 2D HA Solo	AQP4 in 3D HA Solo
Experiment 1	2.25	84.29	64.36
Experiment 2	3.25	67.93	57.77
Experiment 3	3.52	60.98	47.4
Data are median of fluorescent signal
Difference between 3D HA solo vs 2D HA solo is significant. Paired t-test. P=0.0365
	No antibody control	AQP4 in 3D HA Solo	AQP4 in 3D HA Co
Experiment 1	5.73	81.31	70.41
Experiment 2	1.81	53.76	44.51
Experiment 3	2.19	68.54	54.74
Data are median of fluorescent signal
Difference between 3D HA solo vs 3D HA co is significant. Paired t-test. P=0.0135
Figure3: AQP4 by in situ gel imaging analysis
Percent area of staining
	2D HA Solo	3D HA Solo	3D HA Co
Experiment 1	36.3721	27.17	22.6598
Experiment 2	35.9071	21.0775	13.6806
Experiment 3	34.9568	24.5921	18.2999
Data are average percent area of staining
Difference between 3D HA solo vs 2D HA solo is significant. Paired t-test. P=0.0216
Difference between 3D HA solo vs 3D HA co is significant. Paired t-test. P=0.0186
