# Supplementary material for: A three-dimensional model of the human blood-brain barrier to analyse the transport of nanoparticles and astrocyte/endothelial interactions
Source: F1000Res. 2016 Jan 21;4:1279. Originally published 2015 Nov 17. [Version 2] doi: 10.12688/f1000research.7142.2 (PMC4732555; doi:10.12688/f1000research.7142.2)
Supplement: Raw data for expression of ZO-1, CLDN5 and Pgp (Figure 4) — Raw data for ZO-1 expression: Z0-1 expression-Fig-4.xlsx; Raw data for CLDN5 expression: CLDN5 expression-Fig-4.xlsx; Raw data for Pgp-1 expression: Pgp-1 expression-Fig-4.xls. Files show expression levels with basic statistics (mean, stdev, SEM) and paired t-test results ( Sreekanthreddy et al., 2015c). [file f1000research-4-8385-s0002.tgz]

Archive with 1 entries (1 files):
- a1c7685f-18a6-4902-9d1b-882b36070359_Raw_data_for_expression_of_ZO-1,_CLDN5_and_Pgp_(Figure_4).zip
