# Supplementary material for: A three-dimensional model of the human blood-brain barrier to analyse the transport of nanoparticles and astrocyte/endothelial interactions
Source: F1000Res. 2016 Jan 21;4:1279. Originally published 2015 Nov 17. [Version 2] doi: 10.12688/f1000research.7142.2 (PMC4732555; doi:10.12688/f1000research.7142.2)
Supplement: Supplementary file 4 [file f1000research-4-8385-s0003.tgz]

Archive with 1 entries (1 files):
- ae0d871a-2d00-4164-a3d0-3dbbf5f37c80.pptx
